# Supplementary material for: Effects of Environmental Factors on the Spatial Distribution Pattern and Diversity of Insect Communities along Altitude Gradients in Guandi Mountain, China
Source: Insects. 2023 Feb 24;14(3):224. doi: 10.3390/insects14030224 (PMC10058187; doi:10.3390/insects14030224)
Supplement: Supplementary file 1 [file insects-14-00224-s001.zip]

Archive with 1 entries (1 files):
- insects-2187387-supplementary.pdf
